# Supplementary material for: TaRECQ4 contributes to maintain both homologous and homoeologous recombination during wheat meiosis
Source: Front Plant Sci. 2024 Jan 29;14:1342976. doi: 10.3389/fpls.2023.1342976 (PMC10859459; doi:10.3389/fpls.2023.1342976)
Supplement: Supplementary Table 7 — Matrix of percentage of identity of TaRecQ4 CDS for different wheat variety and for Arabidopsis (AtRecQ4A). The first line/column is for the variety we used in this article (Renan). Highlight in red are the 2 varieties without the T539A mutation. The last line/column is for Arabidopsis. [file Table_7.xlsx]

## Sheet: TableS7
	Renan	Cadenza	Paragon	Weebill	LongReach_Lancer	AeSpeltoides	Jagger	TrDurum	TrDicoccoides	Chinese Spring	arianaLrFor_chr2B	Julius	Norin61	SY_Mattis	Fielder	Claire	Robigus	TrSpelta	CDC_Landmark	CDC_Stanley	Mace
Renan	100
Cadenza	93.9	100
Paragon	95.63	98.74	100
Weebill	96.53	94.32	96.05	100
LongReach_Lancer	98.39	93.18	94.37	94.93	100
AeSpeltoides	98.89	93.18	94.9	95.81	98.11	100
Jagger	99.08	94.81	95.71	96.12	98.36	98.36	100
TrDurum	99.45	94.4	95.77	96.48	98.39	98.72	99.58	100
TrDicoccoides	99.69	94.09	95.83	96.73	98.09	98.97	99.28	99.64	100
Chinese Spring	99.75	94.15	95.88	96.78	98.14	99.03	99.33	99.69	99.94	100
arianaLrFor	99.75	94.15	95.88	96.78	98.14	99.03	99.33	99.69	99.94	100	100
Julius	99.75	94.15	95.88	96.78	98.14	99.03	99.33	99.69	99.94	100	100	100
Norin61	99.75	94.15	95.88	96.78	98.14	99.03	99.33	99.69	99.94	100	100	100	100
SY_Mattis	99.75	94.15	95.88	96.78	98.14	99.03	99.33	99.69	99.94	100	100	100	100	100
Fielder	99.75	94.15	95.88	96.78	98.14	99.03	99.33	99.69	99.94	100	100	100	100	100	100
Claire	99.75	94.15	95.88	96.78	98.14	99.03	99.33	99.69	99.94	100	100	100	100	100	100	100
Robigus	99.75	94.15	95.88	96.78	98.14	99.03	99.33	99.69	99.94	100	100	100	100	100	100	100	100
TrSpelta	99.75	94.15	95.88	96.78	98.14	99.03	99.33	99.69	99.94	100	100	100	100	100	100	100	100	100
CDC_Landmark	99.72	94.12	95.85	96.76	98.11	99	99.31	99.72	99.92	99.97	99.97	99.97	99.97	99.97	99.97	99.97	99.97	99.97	100
CDC_Stanley	99.72	94.12	95.85	96.76	98.11	99	99.31	99.72	99.92	99.97	99.97	99.97	99.97	99.97	99.97	99.97	99.97	99.97	100	100
Mace	99.72	94.12	95.85	96.76	98.11	99	99.31	99.72	99.92	99.97	99.97	99.97	99.97	99.97	99.97	99.97	99.97	99.97	100	100	100
Arabidopsis thaliana	58.53	55.56	56.7	56.71	58.1	58.67	57.9	58.3	58.47	58.53	58.53	58.53	58.53	58.53	58.53	58.53	58.53	58.53	58.56	58.56	58.56

## Sheet: Feuil2
#
#
#	Percent	Identity		created	by	Clustal2.1																			-
#
#
			TraesRN2B01G00896500.1	Cadenza_Triticum_aestivum_Cadenza_EIv1.1_scaffold_019931	Paragon_Triticum_aestivum_Paragon_EIv1.1_scaffold_003160	Weebill_Triticum_aestivum_weebil_EIv1_scaffold_012523	LongReach_Lancer_chr2D	AeSpeltoides_CM038142.1	Jagger_chr2B	TrDurum_LT934114.1	Renan_chr2B	TrDicoccoides_NC_041383.1	CS2.1_Chr2B	arianaLrFor_chr2B	Julius_chr2B	Norin61_chr2B	SY_Mattis_chr2B	Fielder_chr2B	Claire_Triticum_aestivum_Claire_EIv1.1_scaffold_008467	Robigus_Triticum_aestivum_Robigus_EIv1.1_scaffold_008647	TrSpelta_chr2B	CDC_Landmark_chr2B	CDC_Stanley_chr2B	Mace_chr2B	AtRecQ4_CDS
	01:00:00	AT1G10930.1	58.53	55.56	56.7	56.71	58.1	58.67	57.9	58.3	58.53	58.47	58.53	58.53	58.53	58.53	58.53	58.53	58.53	58.53	58.53	58.56	58.56	58.56	100
	02:00:00	AtRecQ4_CDS	58.53	55.56	56.7	56.71	58.1	58.67	57.9	58.3	58.53	58.47	58.53	58.53	58.53	58.53	58.53	58.53	58.53	58.53	58.53	58.56	58.56	58.56	100
	03:00:00	Cadenza_Triticum_aestivum_Cadenza_EIv1.1_scaffold_019931	93.9	100	98.74	94.32	93.18	93.18	94.81	94.4	93.9	94.09	94.15	94.15	94.15	94.15	94.15	94.15	94.15	94.15	94.15	94.12	94.12	94.12	55.56
	04:00:00	Paragon_Triticum_aestivum_Paragon_EIv1.1_scaffold_003160	95.63	98.74	100	96.05	94.37	94.9	95.71	95.77	95.63	95.83	95.88	95.88	95.88	95.88	95.88	95.88	95.88	95.88	95.88	95.85	95.85	95.85	56.7
	05:00:00	Weebill_Triticum_aestivum_weebil_EIv1_scaffold_012523	96.53	94.32	96.05	100	94.93	95.81	96.12	96.48	96.53	96.73	96.78	96.78	96.78	96.78	96.78	96.78	96.78	96.78	96.78	96.76	96.76	96.76	56.71
	06:00:00	LongReach_Lancer_chr2D	98.39	93.18	94.37	94.93	100	98.11	98.36	98.39	98.39	98.09	98.14	98.14	98.14	98.14	98.14	98.14	98.14	98.14	98.14	98.11	98.11	98.11	58.1
	07:00:00	AeSpeltoides_CM038142.1	98.89	93.18	94.9	95.81	98.11	100	98.36	98.72	98.89	98.97	99.03	99.03	99.03	99.03	99.03	99.03	99.03	99.03	99.03	99	99	99	58.67
	08:00:00	Jagger_chr2B	99.08	94.81	95.71	96.12	98.36	98.36	100	99.58	99.08	99.28	99.33	99.33	99.33	99.33	99.33	99.33	99.33	99.33	99.33	99.31	99.31	99.31	57.9
	09:00:00	TrDurum_LT934114.1	99.45	94.4	95.77	96.48	98.39	98.72	99.58	100	99.45	99.64	99.69	99.69	99.69	99.69	99.69	99.69	99.69	99.69	99.69	99.72	99.72	99.72	58.3
	10:00:00	TraesRN2B01G00896500.1	100	93.9	95.63	96.53	98.39	98.89	99.08	99.45	100	99.69	99.75	99.75	99.75	99.75	99.75	99.75	99.75	99.75	99.75	99.72	99.72	99.72	58.53
	11:00:00	Renan_chr2B	100	93.9	95.63	96.53	98.39	98.89	99.08	99.45	100	99.69	99.75	99.75	99.75	99.75	99.75	99.75	99.75	99.75	99.75	99.72	99.72	99.72	58.53
	12:00:00	TrDicoccoides_NC_041383.1	99.69	94.09	95.83	96.73	98.09	98.97	99.28	99.64	99.69	100	99.94	99.94	99.94	99.94	99.94	99.94	99.94	99.94	99.94	99.92	99.92	99.92	58.47
	13:00:00	CS2.1_Chr2B	99.75	94.15	95.88	96.78	98.14	99.03	99.33	99.69	99.75	99.94	100	100	100	100	100	100	100	100	100	99.97	99.97	99.97	58.53
	14:00:00	arianaLrFor_chr2B	99.75	94.15	95.88	96.78	98.14	99.03	99.33	99.69	99.75	99.94	100	100	100	100	100	100	100	100	100	99.97	99.97	99.97	58.53
	15:00:00	Julius_chr2B	99.75	94.15	95.88	96.78	98.14	99.03	99.33	99.69	99.75	99.94	100	100	100	100	100	100	100	100	100	99.97	99.97	99.97	58.53
	16:00:00	Norin61_chr2B	99.75	94.15	95.88	96.78	98.14	99.03	99.33	99.69	99.75	99.94	100	100	100	100	100	100	100	100	100	99.97	99.97	99.97	58.53
	17:00:00	SY_Mattis_chr2B	99.75	94.15	95.88	96.78	98.14	99.03	99.33	99.69	99.75	99.94	100	100	100	100	100	100	100	100	100	99.97	99.97	99.97	58.53
	18:00:00	Fielder_chr2B	99.75	94.15	95.88	96.78	98.14	99.03	99.33	99.69	99.75	99.94	100	100	100	100	100	100	100	100	100	99.97	99.97	99.97	58.53
	19:00:00	Claire_Triticum_aestivum_Claire_EIv1.1_scaffold_008467	99.75	94.15	95.88	96.78	98.14	99.03	99.33	99.69	99.75	99.94	100	100	100	100	100	100	100	100	100	99.97	99.97	99.97	58.53
	20:00:00	Robigus_Triticum_aestivum_Robigus_EIv1.1_scaffold_008647	99.75	94.15	95.88	96.78	98.14	99.03	99.33	99.69	99.75	99.94	100	100	100	100	100	100	100	100	100	99.97	99.97	99.97	58.53
	21:00:00	TrSpelta_chr2B	99.75	94.15	95.88	96.78	98.14	99.03	99.33	99.69	99.75	99.94	100	100	100	100	100	100	100	100	100	99.97	99.97	99.97	58.53
	22:00:00	CDC_Landmark_chr2B	99.72	94.12	95.85	96.76	98.11	99	99.31	99.72	99.72	99.92	99.97	99.97	99.97	99.97	99.97	99.97	99.97	99.97	99.97	100	100	100	58.56
	23:00:00	CDC_Stanley_chr2B	99.72	94.12	95.85	96.76	98.11	99	99.31	99.72	99.72	99.92	99.97	99.97	99.97	99.97	99.97	99.97	99.97	99.97	99.97	100	100	100	58.56
	1 day, 0:00:00	Mace_chr2B	99.72	94.12	95.85	96.76	98.11	99	99.31	99.72	99.72	99.92	99.97	99.97	99.97	99.97	99.97	99.97	99.97	99.97	99.97	100	100	100	58.56
			TraesRN2B01G00896500.1	Cadenza_Triticum_aestivum_Cadenza_EIv1.1_scaffold_019931	Paragon_Triticum_aestivum_Paragon_EIv1.1_scaffold_003160	Weebill_Triticum_aestivum_weebil_EIv1_scaffold_012523	LongReach_Lancer_chr2D	AeSpeltoides_CM038142.1	Jagger_chr2B	TrDurum_LT934114.1	TrDicoccoides_NC_041383.1	CS2.1_Chr2B	arianaLrFor_chr2B	Julius_chr2B	Norin61_chr2B	SY_Mattis_chr2B	Fielder_chr2B	Claire_Triticum_aestivum_Claire_EIv1.1_scaffold_008467	Robigus_Triticum_aestivum_Robigus_EIv1.1_scaffold_008647	TrSpelta_chr2B	CDC_Landmark_chr2B	CDC_Stanley_chr2B	Mace_chr2B	AtRecQ4_CDS_AT1G10930.1
	Renan_chr2B		100																					58.53
	Cadenza_Triticum_aestivum_Cadenza_EIv1.1_scaffold_019931		93.9	100																				55.56
	Paragon_Triticum_aestivum_Paragon_EIv1.1_scaffold_003160		95.63	98.74	100																			56.7
	Weebill_Triticum_aestivum_weebil_EIv1_scaffold_012523		96.53	94.32	96.05	100																		56.71
	LongReach_Lancer_chr2D		98.39	93.18	94.37	94.93	100																	58.1
	AeSpeltoides_CM038142.1		98.89	93.18	94.9	95.81	98.11	100																58.67
	Jagger_chr2B		99.08	94.81	95.71	96.12	98.36	98.36	100															57.9
	TrDurum_LT934114.1		99.45	94.4	95.77	96.48	98.39	98.72	99.58	100														58.3
	TrDicoccoides_NC_041383.1		99.69	94.09	95.83	96.73	98.09	98.97	99.28	99.64	100													58.47
	CS2.1_Chr2B		99.75	94.15	95.88	96.78	98.14	99.03	99.33	99.69	99.94	100												58.53
	arianaLrFor_chr2B		99.75	94.15	95.88	96.78	98.14	99.03	99.33	99.69	99.94	100	100											58.53
	Julius_chr2B		99.75	94.15	95.88	96.78	98.14	99.03	99.33	99.69	99.94	100	100	100										58.53
	Norin61_chr2B		99.75	94.15	95.88	96.78	98.14	99.03	99.33	99.69	99.94	100	100	100	100									58.53
	SY_Mattis_chr2B		99.75	94.15	95.88	96.78	98.14	99.03	99.33	99.69	99.94	100	100	100	100	100								58.53
	Fielder_chr2B		99.75	94.15	95.88	96.78	98.14	99.03	99.33	99.69	99.94	100	100	100	100	100	100							58.53
	Claire_Triticum_aestivum_Claire_EIv1.1_scaffold_008467		99.75	94.15	95.88	96.78	98.14	99.03	99.33	99.69	99.94	100	100	100	100	100	100	100						58.53
	Robigus_Triticum_aestivum_Robigus_EIv1.1_scaffold_008647		99.75	94.15	95.88	96.78	98.14	99.03	99.33	99.69	99.94	100	100	100	100	100	100	100	100					58.53
	TrSpelta_chr2B		99.75	94.15	95.88	96.78	98.14	99.03	99.33	99.69	99.94	100	100	100	100	100	100	100	100	100				58.53
	CDC_Landmark_chr2B		99.72	94.12	95.85	96.76	98.11	99	99.31	99.72	99.92	99.97	99.97	99.97	99.97	99.97	99.97	99.97	99.97	99.97	100			58.56
	CDC_Stanley_chr2B		99.72	94.12	95.85	96.76	98.11	99	99.31	99.72	99.92	99.97	99.97	99.97	99.97	99.97	99.97	99.97	99.97	99.97	100	100		58.56
	Mace_chr2B		99.72	94.12	95.85	96.76	98.11	99	99.31	99.72	99.92	99.97	99.97	99.97	99.97	99.97	99.97	99.97	99.97	99.97	100	100	100	58.56
	AtRecQ4_CDS		58.53	55.56	56.7	56.71	58.1	58.67	57.9	58.3	58.47	58.53	58.53	58.53	58.53	58.53	58.53	58.53	58.53	58.53	58.56	58.56	58.56	100
		Renan	Cadenza	Paragon	Weebill	LongReach_Lancer	AeSpeltoides	Jagger	TrDurum	TrDicoccoides	Chinese Spring	arianaLrFor_chr2B	Julius	Norin61	SY_Mattis	Fielder	Claire	Robigus	TrSpelta	CDC_Landmark	CDC_Stanley	Mace	AtRecQ4_CDS AT1G10930.1
	Renan	100
	Cadenza	93.9	100
	Paragon	95.63	98.74	100
	Weebill	96.53	94.32	96.05	100
	LongReach_Lancer	98.39	93.18	94.37	94.93	100
	AeSpeltoides	98.89	93.18	94.9	95.81	98.11	100
	Jagger	99.08	94.81	95.71	96.12	98.36	98.36	100
	TrDurum	99.45	94.4	95.77	96.48	98.39	98.72	99.58	100
	TrDicoccoides	99.69	94.09	95.83	96.73	98.09	98.97	99.28	99.64	100
	Chinese Spring	99.75	94.15	95.88	96.78	98.14	99.03	99.33	99.69	99.94	100
	arianaLrFor	99.75	94.15	95.88	96.78	98.14	99.03	99.33	99.69	99.94	100	100
	Julius	99.75	94.15	95.88	96.78	98.14	99.03	99.33	99.69	99.94	100	100	100
	Norin61	99.75	94.15	95.88	96.78	98.14	99.03	99.33	99.69	99.94	100	100	100	100
	SY_Mattis	99.75	94.15	95.88	96.78	98.14	99.03	99.33	99.69	99.94	100	100	100	100	100
	Fielder	99.75	94.15	95.88	96.78	98.14	99.03	99.33	99.69	99.94	100	100	100	100	100	100
	Claire	99.75	94.15	95.88	96.78	98.14	99.03	99.33	99.69	99.94	100	100	100	100	100	100	100
	Robigus	99.75	94.15	95.88	96.78	98.14	99.03	99.33	99.69	99.94	100	100	100	100	100	100	100	100
	TrSpelta	99.75	94.15	95.88	96.78	98.14	99.03	99.33	99.69	99.94	100	100	100	100	100	100	100	100	100
	CDC_Landmark	99.72	94.12	95.85	96.76	98.11	99	99.31	99.72	99.92	99.97	99.97	99.97	99.97	99.97	99.97	99.97	99.97	99.97	100
	CDC_Stanley	99.72	94.12	95.85	96.76	98.11	99	99.31	99.72	99.92	99.97	99.97	99.97	99.97	99.97	99.97	99.97	99.97	99.97	100	100
	Mace	99.72	94.12	95.85	96.76	98.11	99	99.31	99.72	99.92	99.97	99.97	99.97	99.97	99.97	99.97	99.97	99.97	99.97	100	100	100
	Arabidopsis thaliana	58.53	55.56	56.7	56.71	58.1	58.67	57.9	58.3	58.47	58.53	58.53	58.53	58.53	58.53	58.53	58.53	58.53	58.53	58.56	58.56	58.56	100
